# Supplementary material for: Defying Gravity to Enhance Power Output and Conversion Efficiency in a Vertically Oriented Four-Electrode Microfluidic Microbial Fuel Cell
Source: Micromachines (Basel). 2024 Jul 27;15(8):961. doi: 10.3390/mi15080961 (PMC11356121; doi:10.3390/mi15080961)
Supplement: Supplementary file 1 [file micromachines-15-00961-s001.zip]

Archive with 1 entries (1 files):
- micromachines-3114245-supplementary.pdf
